# Supplementary material for: Macronutrient Intake during Complementary Feeding in Very Low Birth Weight Infants Comparing Early and Late Introduction of Solid Foods: A Secondary Outcome Analysis
Source: Nutrients. 2024 Oct 9;16(19):3422. doi: 10.3390/nu16193422 (PMC11478545; doi:10.3390/nu16193422)
Supplement: Supplementary file 1 [file nutrients-16-03422-s001.zip]

Archive with 1 entries (1 files):
- nutrients-3207554-supplementary.pdf
